# Supplementary material for: In situ fixation and subsequent collection of cultured endothelial cells in a shear flow
Source: MethodsX. 2019 May 3;6:1164–73. doi: 10.1016/j.mex.2019.05.001 (PMC6531827; doi:10.1016/j.mex.2019.05.001)
Supplement: Supplementary file 1 [file mmc1.xlsx]

## Sheet: Shear Evaluation Results
Shear Evaluation Results
	Number	Area (µm2)	Perimeter (µm)	Circularity	Aspect Ratio
Fixation	404	187.10 ± 76.90	52.58 ± 10.04	0.82 ± 0.05	1.43 ± 0.22
Dissociation	22	192.24 ± 55.30	53.52 ± 7.02	0.83 ± 0.08	1.50 ± 0.52

## Sheet: Fixation_FullSet
Nuclei	Area	Perimeter	Circularity	Aspect Ratio
1	139.757	45.627	0.844	1.485
2	178.67	72.179	0.431	1.438
3	189.831	54.935	0.79	1.314
4	166.862	48.892	0.877	1.345
5	117.137	43.427	0.781	1.41
6	154.206	47.607	0.855	1.38
7	121.671	43.58	0.805	1.788
8	130.44	46.213	0.768	1.646
9	177.126	51.07	0.853	1.368
10	155.253	46.89	0.887	1.235
11	259.585	62.186	0.844	1.502
12	193.169	58.853	0.701	2.014
13	111.906	40.085	0.875	1.364
14	167.559	50.276	0.833	1.583
15	190.329	53.041	0.85	1.453
16	320.072	69.676	0.828	1.416
17	118.632	41.74	0.856	1.332
18	227.299	59.07	0.819	1.084
19	211.903	55.891	0.852	1.486
20	113.002	43.981	0.734	2.111
21	171.794	50.754	0.838	1.449
22	116.141	41.577	0.844	1.137
23	121.422	41.816	0.873	1.217
24	89.335	36.969	0.821	1.365
25	128.547	48.315	0.692	2.183
26	320.869	68.882	0.85	1.339
27	259.585	64.242	0.79	1.619
28	109.962	42.326	0.771	1.435
29	87.143	37.014	0.799	1.546
30	129.195	47.052	0.733	1.391
31	239.306	63.525	0.745	1.762
32	90.232	38.831	0.752	1.354
33	133.031	48.924	0.698	1.397
34	115.244	42.001	0.821	1.258
35	112.254	41.108	0.835	1.334
36	80.317	35.936	0.782	1.3
37	230.786	58.876	0.837	1.331
38	96.609	37.406	0.868	1.118
39	111.258	40.477	0.853	1.194
40	157.545	48.739	0.833	1.608
41	182.357	54.836	0.762	1.264
42	195.66	54.335	0.833	1.271
43	102.688	38.353	0.877	1.295
44	173.14	57.645	0.655	1.585
45	185.795	53.834	0.806	1.738
46	132.134	45.69	0.795	1.715
47	87.94	37.352	0.792	1.539
48	93.72	37.984	0.816	1.297
49	327.894	70.416	0.831	1.4
50	106.823	40.401	0.822	1.655
51	103.037	44.189	0.663	1.686
52	135.921	44.103	0.878	1.235
53	258.29	65.626	0.754	1.424
54	209.312	56.044	0.837	1.534
55	170.051	49.469	0.873	1.257
56	125.906	43.156	0.85	1.381
57	119.429	42.61	0.827	1.515
58	178.022	54.412	0.756	1.398
59	178.969	51.602	0.845	1.363
60	175.033	53.465	0.769	1.536
61	122.07	43.851	0.798	1.472
62	161.431	50.231	0.804	1.353
63	134.376	46.516	0.78	1.364
64	114.247	42.872	0.781	1.702
65	285.643	66.844	0.803	1.459
66	144.74	46.028	0.859	1.398
67	111.507	43.71	0.733	1.388
68	112.404	40.685	0.853	1.386
69	159.637	50.2	0.796	1.397
70	235.968	59.909	0.826	1.649
71	145.836	47.282	0.82	1.54
72	153.609	48.098	0.834	1.253
73	81.513	38.376	0.696	1.561
74	94.666	38.236	0.814	1.348
75	106.624	39.747	0.848	1.102
76	342.443	72.517	0.818	1.618
77	178.77	51.963	0.832	1.539
78	127.451	43.873	0.832	1.568
79	424.952	78.145	0.874	1.175
80	218.38	55.827	0.88	1.263
81	289.23	64.418	0.876	1.372
82	138.611	47.476	0.773	1.355
83	219.078	59.182	0.786	1.681
84	180.015	51.462	0.854	1.439
85	333.275	69.883	0.858	1.398
86	174.186	50.123	0.871	1.392
87	225.356	57.122	0.868	1.377
88	321.766	67.498	0.887	1.146
89	290.576	65.658	0.847	1.36
90	110.51	42.601	0.765	1.96
91	193.269	52.463	0.882	1.133
92	183.005	52.811	0.825	1.485
93	147.38	49.352	0.76	1.344
94	176.328	50.231	0.878	1.269
95	315.438	67.421	0.872	1.269
96	129.942	43.927	0.846	1.431
97	236.616	58.637	0.865	1.126
98	118.084	41.478	0.862	1.145
99	131.038	43.395	0.874	1.222
100	132.035	45.158	0.814	1.649
101	178.77	51.864	0.835	1.532
102	471.189	89.915	0.732	1.512
103	270.347	63.034	0.855	1.176
104	107.92	40.216	0.839	1.549
105	124.96	43.242	0.84	1.36
106	252.659	60.792	0.859	1.435
107	121.472	41.947	0.868	1.31
108	273.038	63.458	0.852	1.407
109	127.7	47.444	0.713	1.38
110	118.731	45.19	0.731	2.208
111	200.892	56.242	0.798	1.726
112	143.245	45.997	0.851	1.408
113	292.369	65.397	0.859	1.352
114	180.015	52.071	0.834	1.235
115	170.1	50.7	0.832	1.526
116	214.544	56.698	0.839	1.645
117	237.712	59.769	0.836	1.45
118	147.978	48.522	0.79	1.711
119	109.115	39.878	0.862	1.445
120	239.456	59.769	0.842	1.218
121	167.31	50.037	0.84	1.54
122	180.065	50.885	0.874	1.138
123	152.313	50.145	0.761	1.502
124	238.908	59.931	0.836	1.535
125	84.153	36.928	0.775	1.384
126	144.242	45.496	0.876	1.152
127	216.238	56.274	0.858	1.456
128	220.174	58.844	0.799	1.636
129	403.378	83.99	0.719	1.772
130	286.689	66.226	0.821	1.086
131	187.539	52.017	0.871	1.153
132	235.52	58.321	0.87	1.355
133	119.927	41.772	0.864	1.461
134	104.731	41.447	0.766	1.318
135	219.128	56.121	0.874	1.272
136	599.836	93.824	0.856	1.251
137	122.817	48.554	0.655	2.269
138	127.7	45.933	0.761	1.995
139	121.472	43.864	0.793	1.089
140	140.804	45.614	0.85	1.168
141	227.249	57.604	0.861	1.326
142	160.584	51.363	0.765	1.256
143	172.592	54.128	0.74	1.498
144	180.962	52.658	0.82	1.618
145	193.02	53.302	0.854	1.386
146	217.732	57.198	0.836	1.457
147	170.1	49.6	0.869	1.278
148	140.754	46.976	0.802	1.708
149	169.154	52.387	0.775	1.133
150	203.433	53.041	0.909	1.103
151	249.919	60.346	0.862	1.339
152	210.109	57.559	0.797	1.568
153	204.728	57.383	0.781	1.769
154	202.287	57.776	0.762	1.641
155	477.218	83.317	0.864	1.427
156	206.074	53.988	0.888	1.117
157	218.281	57.884	0.819	1.671
158	236.466	58.646	0.864	1.15
159	118.233	41.979	0.843	1.368
160	246.481	59.485	0.875	1.233
161	131.337	44.603	0.83	1.528
162	165.566	50.1	0.829	1.611
163	215.989	56.806	0.841	1.531
164	100.097	39.9	0.79	1.59
165	165.267	48.446	0.885	1.327
166	180.065	50.939	0.872	1.365
167	176.727	49.97	0.889	1.271
168	203.483	54.227	0.87	1.338
169	165.218	49.546	0.846	1.392
170	142.298	47.39	0.796	1.69
171	225.904	60.594	0.773	1.372
172	159.538	50.1	0.799	1.613
173	428.041	77.992	0.884	1.016
174	115.941	42.001	0.826	1.26
175	135.771	46.921	0.775	1.528
176	162.178	50.907	0.786	1.491
177	101.094	39.332	0.821	1.634
178	538.103	94.356	0.76	1.157
179	102.489	40.008	0.805	1.262
180	159.837	47.792	0.879	1.151
181	292.668	67.868	0.798	1.409
182	204.031	55.827	0.823	1.595
183	381.306	76.273	0.824	1.58
184	209.312	55.273	0.861	1.329
185	462.42	84.025	0.823	1.515
186	100.546	41.925	0.719	1.558
187	143.992	46.398	0.841	1.095
188	235.221	59.561	0.833	1.45
189	257.642	61.411	0.859	1.507
190	228.295	58.885	0.827	1.481
191	316.185	68.576	0.845	1.468
192	145.786	47.553	0.81	1.669
193	255.549	61.248	0.856	1.272
194	328.691	68.423	0.882	1.176
195	183.304	51.417	0.871	1.276
196	121.821	44.31	0.78	1.742
197	138.014	45.474	0.839	1.574
198	192.92	57.167	0.742	1.823
199	296.654	67.76	0.812	1.312
200	109.663	40.933	0.822	1.313
201	257.592	62.262	0.835	1.321
202	151.665	47.499	0.845	1.499
203	130.49	46.019	0.774	1.866
204	88.837	37.614	0.789	1.063
205	258.09	61.302	0.863	1.016
206	140.604	49.262	0.728	1.259
207	379.163	77.568	0.792	1.546
208	439.052	82.456	0.811	1.493
209	245.933	60.747	0.837	1.474
210	162.627	49.023	0.85	1.326
211	230.488	60.193	0.799	1.603
212	119.927	42.872	0.82	1.597
213	237.961	61.64	0.787	1.645
214	130.54	46.105	0.772	1.446
215	108.368	42.078	0.769	1.751
216	272.938	64.026	0.837	1.575
217	131.536	47.489	0.733	1.969
218	176.627	49.992	0.888	1.295
219	168.606	49.447	0.867	1.462
220	179.567	52.301	0.825	1.226
221	121.023	43.341	0.81	1.637
222	232.182	58.962	0.839	1.553
223	313.445	68.314	0.844	1.458
224	124.91	42.24	0.88	1.255
225	204.18	53.704	0.89	1.198
226	100.097	45.257	0.614	2.102
227	193.518	52.702	0.876	1.283
228	320.072	72.702	0.761	1.657
229	295.209	66.226	0.846	1.49
230	83.904	36.951	0.772	1.917
231	168.157	48.446	0.9	1.148
232	250.965	61.095	0.845	1.45
233	217.284	57.068	0.838	1.316
234	248.325	62.087	0.81	1.546
235	115.842	42.164	0.819	1.377
236	236.965	60.508	0.813	1.677
237	131.337	44.396	0.837	1.339
238	158.89	49.208	0.825	1.548
239	102.588	41.054	0.765	1.524
240	159.687	47.999	0.871	1.345
241	164.57	50.132	0.823	1.531
242	162.876	48.468	0.871	1.343
243	115.194	46.813	0.661	1.627
244	178.869	51.178	0.858	1.453
245	145.437	47.868	0.798	1.643
246	138.462	45.474	0.841	1.503
247	119.728	44.103	0.774	1.817
248	234.125	60.576	0.802	1.419
249	168.606	54.24	0.72	1.61
250	200.344	57.83	0.753	1.386
251	165.417	48.914	0.869	1.338
252	173.688	55.056	0.72	2.097
253	162.726	49.284	0.842	1.311
254	171.246	52.071	0.794	1.721
255	165.267	50.633	0.81	1.584
256	155.153	49.112	0.808	1.394
257	164.321	49.622	0.839	1.307
258	252.261	63.394	0.789	1.509
259	215.241	56.883	0.836	1.286
260	108.866	40.838	0.82	1.34
261	150.669	48.337	0.81	1.67
262	150.071	48.044	0.817	1.536
263	179.766	53.302	0.795	1.474
264	201.639	55.936	0.81	1.521
265	218.878	61.586	0.725	1.938
266	283.8	65.279	0.837	1.106
267	254.702	60.802	0.866	1.207
268	201.888	54.52	0.854	1.146
269	236.716	57.983	0.885	1.278
270	177.375	53.442	0.78	1.231
271	216.238	56.089	0.864	1.416
272	227.548	61.609	0.753	1.159
273	179.418	52.486	0.818	1.626
274	97.805	44.17	0.63	2.226
275	116.041	42.655	0.801	1.405
276	148.377	45.474	0.902	1.155
277	102.14	40.806	0.771	1.242
278	321.816	74.596	0.727	1.903
279	325.752	71.768	0.795	1.664
280	173.937	53.018	0.778	1.927
281	84.701	35.58	0.841	1.231
282	185.098	52.387	0.848	1.48
283	268.952	63.949	0.826	1.503
284	239.057	58.353	0.882	1.223
285	110.76	42.186	0.782	1.707
286	126.753	45.19	0.78	1.825
287	465.011	81.739	0.875	1.13
288	194.863	57.798	0.733	1.758
289	200.244	55.304	0.823	1.183
290	174.983	50.601	0.859	1.242
291	276.077	63.133	0.87	1.399
292	159.986	48.576	0.852	1.476
293	220.024	55.936	0.884	1.315
294	135.821	46.344	0.795	1.184
295	257.841	60.323	0.89	1.187
296	239.356	62.046	0.781	1.548
297	124.461	44.058	0.806	1.699
298	148.676	46.692	0.857	1.248
299	89.983	36.667	0.841	1.242
300	191.176	54.064	0.822	1.527
301	334.77	72.986	0.79	1.536
302	280.162	64.45	0.848	1.334
303	209.213	57.798	0.787	1.763
304	207.22	55.62	0.842	1.422
305	255.848	62.425	0.825	1.599
306	408.211	81.248	0.777	1.782
307	178.172	50.939	0.863	1.351
308	170.051	49.361	0.877	1.139
309	88.588	36.504	0.835	1.164
310	112.503	40.933	0.844	1.094
311	236.168	60.161	0.82	1.639
312	98.901	38.845	0.824	1.346
313	131.387	44.189	0.846	1.177
314	115.642	40.924	0.868	1.254
315	195.66	53.248	0.867	1.265
316	207.02	55.011	0.86	1.388
317	117.237	41.902	0.839	1.451
318	169.702	49.122	0.884	1.321
319	119.08	45.528	0.722	1.88
320	215.989	54.88	0.901	1.203
321	227.099	58.145	0.844	1.411
322	142.597	48.576	0.759	1.309
323	183.902	51.81	0.861	1.372
324	331.731	71.101	0.825	1.387
325	162.726	48.522	0.869	1.082
326	165.367	51.016	0.798	1.106
327	219.725	56.405	0.868	1.244
328	179.816	51.255	0.86	1.427
329	139.309	45.104	0.861	1.323
330	150.669	47.368	0.844	1.192
331	144.64	47.444	0.807	1.613
332	107.372	39.061	0.884	1.277
333	192.123	52.157	0.887	1.303
334	150.42	49.099	0.784	1.828
335	184.998	53.108	0.824	1.134
336	112.852	41.794	0.812	1.298
337	89.186	36.329	0.849	1.206
338	168.805	50.786	0.822	1.585
339	201.689	54.533	0.852	1.542
340	163.573	50.917	0.793	1.529
341	125.109	43.395	0.835	1.55
342	169.353	50.155	0.846	1.263
343	191.276	57.09	0.737	1.717
344	192.272	53.595	0.841	1.523
345	164.52	50.132	0.823	1.628
346	170.051	49.415	0.875	1.07
347	155.203	50.7	0.759	1.582
348	178.272	51.656	0.84	1.216
349	253.457	61.717	0.836	1.516
350	153.858	47.868	0.844	1.318
351	128.148	42.556	0.889	1.048
352	120.475	41.74	0.869	1.366
353	178.919	51.417	0.85	1.187
354	348.322	71.417	0.858	1.439
355	132.583	43.765	0.87	1.246
356	190.977	53.758	0.83	1.244
357	158.74	48.969	0.832	1.568
358	195.162	55.521	0.796	1.321
359	287.985	63.71	0.892	1.039
360	143.295	46.854	0.82	1.106
361	207.07	56.513	0.815	1.444
362	146.533	47.882	0.803	1.761
363	206.871	59.291	0.739	1.815
364	166.463	50.84	0.809	1.307
365	148.576	49.077	0.775	1.743
366	169.204	50.524	0.833	1.52
367	163.673	49.437	0.842	1.099
368	170.499	51.701	0.802	1.189
369	138.462	44.441	0.881	1.241
370	210.06	54.858	0.877	1.195
371	277.572	63.056	0.877	1.315
372	198.999	55.273	0.819	1.408
373	161.132	52.648	0.731	1.541
374	125.906	42.24	0.887	1.025
375	184.101	51.571	0.87	1.278
376	83.107	35.86	0.812	1.557
377	179.268	51.408	0.852	1.349
378	164.171	51.94	0.765	1.492
379	300.939	67.083	0.84	1.478
380	283.6	64.711	0.851	1.387
381	168.058	50.439	0.83	1.459
382	273.287	62.641	0.875	1.171
383	247.627	59.3	0.885	1.162
384	201.789	55.534	0.822	1.595
385	204.977	55.065	0.849	1.384
386	109.514	42.709	0.754	2.01
387	117.087	43.72	0.77	1.311
388	256.396	62.881	0.815	1.303
389	212.053	56.621	0.831	1.409
390	86.495	37.821	0.76	1.597
391	230.587	59.778	0.811	1.561
392	147.032	47.237	0.828	1.607
393	103.535	41.839	0.743	1.136
394	175.382	52.419	0.802	1.202
395	230.488	56.959	0.893	1.14
396	133.181	45.442	0.81	1.628
397	172.99	51.896	0.807	1.567
398	295.757	65.126	0.876	1.148
399	171.396	51.602	0.809	1.167
400	108.617	41.402	0.796	1.422
401	145.637	45.659	0.878	1.25
402	130.091	43.602	0.86	1.266
403	150.021	46.944	0.855	1.375
404	181.809	51.602	0.858	1.408
Mean	187.096	52.5797	0.820614	1.43008
Variance	5913.23	100.738	0.00277669	0.0498897
Standard Deviation	76.8975	10.0368	0.0526943	0.22336

## Sheet: Dissociation_FullSet
Nuclei	Area	Perimeter	Circularity	Aspect Ratio
1	179.019	52.071	0.83	1.341
2	215.391	58.091	0.802	1.282
3	1308.54	137.467	0.87	1.078	Out of focus, not likely a cell/Nucleus
4	449.615	88.458	0.722	1.983	Cells should have watershed in processing
5	157.742	48.644	0.838	1.55
6	101.538	49.32	0.525	3.63
7	270.102	62.062	0.881	1.274
8	141.933	46.564	0.823	1.415
9	100.241	38.633	0.844	1.036
10	195.545	54.568	0.825	1.584
11	293.192	65.089	0.87	1.3
12	206.267	55.7	0.835	1.51
13	139.29	45.428	0.848	1.319
14	163.926	48.098	0.89	1.325
15	215.094	55.646	0.873	1.245
16	151.758	46.465	0.883	1.254
17	157.643	48.915	0.828	1.503
18	177.192	50.516	0.873	1.352
19	209.01	58.055	0.779	1.87
20	292.594	67.399	0.809	1.512
21	178.439	54.874	0.745	1.903
22	219.084	56.147	0.873	1.253
23	282.171	62.716	0.902	1.166
24	950.194	118.583	0.849	1.175	Over saturated, likely affected outline detection during image processing
25	441.16	80.686	0.852	1.064	Over saturated, likely affected outline detection during image processing
26	482.154	84.575	0.847	1.353	Over saturated, likely affected outline detection during image processing
27	594.015	95.443	0.819	1.049	Out of focus/over saturated beyond visibility
28	418.618	78.944	0.844	1.336	Out of focus/over saturated beyond visibility
29	182.129	52.411	0.833	1.405
30	473.676	85.63	0.812	1.222	Nuclei was out of focus
31	434.278	78.628	0.883	1.245	Out of focus/over saturated beyond visibility
32	434.078	79.043	0.873	1.356	Out of focus
33	506.441	88.084	0.82	1.462	Oversaturated
34	267.309	63.501	0.833	1.531
35	291.048	63.957	0.894	1.089
Mean	322.298	66.2975	0.8322	1.42777
Variance	57946.6	446.953	0.0042813	0.192446
Standard Deviation	244.235	21.4499	0.0663869	0.445091

## Sheet: Dissociation_Selected
Nuclei	Area	Perimeter	Circularity	AR
1	179.019	52.071	0.83	1.341
2	215.391	58.091	0.802	1.282
3	157.742	48.644	0.838	1.55
4	101.538	49.32	0.525	3.63
5	270.102	62.062	0.881	1.274
6	141.933	46.564	0.823	1.415
7	100.241	38.633	0.844	1.036
8	195.545	54.568	0.825	1.584
9	293.192	65.089	0.87	1.3
10	206.267	55.7	0.835	1.51
11	139.29	45.428	0.848	1.319
12	163.926	48.098	0.89	1.325
13	215.094	55.646	0.873	1.245
14	151.758	46.465	0.883	1.254
15	157.643	48.915	0.828	1.503
16	177.192	50.516	0.873	1.352
17	209.01	58.055	0.779	1.87
18	292.594	67.399	0.809	1.512
19	178.439	54.874	0.745	1.903
20	219.084	56.147	0.873	1.253
21	282.171	62.716	0.902	1.166
22	182.129	52.411	0.833	1.405
Mean	192.241	53.5187	0.827682	1.50132
Variance	3058.42	49.2477	0.00599975	0.267848
Standard Deviation	55.3029	7.01767	0.0774581	0.51754
